# Supplementary material for: French Adaptation and Validation of the International Outcome Inventory on Hearing Aids (IOI-HA) Questionnaire
Source: Audiol Res. 2025 Aug 6;15(4):97. doi: 10.3390/audiolres15040097 (PMC12382775; doi:10.3390/audiolres15040097)
Supplement: Supplementary file 1 [file audiolres-15-00097-s001.zip]

Archive with 1 entries (1 files):
- audiolres-3694057-supplementary.pdf
